# Supplementary material for: The Very Virulent IBDV Viral Protein VP3 Promotes the Caspase-3 Mediated Cleavage of GSDME
Source: Vet Sci. 2026 Apr 13;13(4):373. doi: 10.3390/vetsci13040373 (PMC13120087; doi:10.3390/vetsci13040373)
Supplement: Supplementary file 1 [file vetsci-13-00373-s001.zip]

Archive with 1 entries (1 files):
- vetsci-4219068-supplementary.pdf
